# Supplementary material for: Prevalence and determinants of late-stage presentation among cervical cancer patients, a systematic review and meta-analysis
Source: PLoS One. 2022 Apr 27;17(4):e0267571. doi: 10.1371/journal.pone.0267571 (PMC9045598; doi:10.1371/journal.pone.0267571)
Supplement: S1 Data — (XLSX) [file pone.0267571.s003.xlsx]

## Sheet: utilazation
No	Authors Name	Publication Year	Study area	region	Study design	sample	prevalence(%)	log plv	SE PIV	LB PIV	UB PIV	PCAT	Quality
1	Wassie M, Fentie B.	2021	Addis Abab	Africa	cross sectional	1057	56.8	4.03954	1.52363	53.8137	59.7863
2	Mlange R, et al	2016	Tanzania	Africa	cross sectional	202	63.9	4.15732	3.37931	57.2765	70.5235
3	Dunyo P	2018	Debre Birhan Town	Africa	cross sectional	157	65.97	4.1892	3.78142	58.5584	73.3816
4	Ndlovu N	2003	Zimbabwe	Africa	cross sectional	108	80	4.38203	3.849	72.456	87.544
5	Ibrahim A, et al	2011	Sudan	Africa	cross sectional	197	72	4.27667	3.19898	65.73	78.27
6	Gyenwali D, et al	2013	Nepal	Asia	cross sectional	110	80.9	4.39321	3.74796	73.554	88.246
7	Behnamfar F, Azadehrah M	2015	Iran	Asia	cross sectional	55	89.1	4.48976	4.20214	80.8638	97.3362
8	Dereje N, et al	2020	Ethiopia	Africa	cross sectional	50	60.4	4.10099	6.91642	46.8438	73.9562
9	Zeleke S, et al	2021	Ethiopia	Africa	cross sectional	410	86.3	4.45783	1.69814	82.9716	89.6284
10	Begoihn M, et al	2019	Ethiopia	Africa	cross sectional	1575	55.2	4.01096	1.25305	52.744	57.656
11	Tanturovski D, et al	2013	Macedonia	West	cross sectional	107	72	4.27667	4.34064	63.4924	80.5076
14	Ouasmani F et al	2016	Morroco	Europe	cross sectional	401	39.9	3.68638	2.44541	35.107	44.693
15	Panda J, et al	2020	India	Asia	cross sectional	122	39.3	3.67122	4.42192	30.633	47.967
16	Berraho M, et al	2012	Morroco	Africa	cross sectional	200	54.5	3.9982	3.52119	47.5985	61.4015
17	Frida KM, et al	2017	Kenya	Africa	cross sectional	152	53.9	3.98713	4.04318	45.9754	61.8246
18	Kaku M, et al	2008	India	Asia	cross sectional	473	50.4	3.91999	2.29893	45.8941	54.9059
19	Lim AW, et al	2014	England	Europe	cross sectional	128	28	3.3322	3.96863	20.2215	35.7785
20	Ferrante JM, et al	2000	USA	North America	cross sectional	852	45.3	3.81331	1.70539	41.9574	48.6426
21	Friebel-Klingner TM, et al	2021	Botswana	Africa	cross sectional	984	44.7	3.79997	1.58496	41.5935	47.8065
22	Mwaka AD, et al	2016	Uganda	Africa	cross sectional	149	65	4.17439	3.90749	57.3413	72.6587
23	El Ibrahimi S, Pinheiro PS.	2017	USA	North America	cross sectional	31425	59	4.07754	0.277447	58.4562	59.5438
24	Senapati R,	2016	India	Asia	cross sectional	246	78.04	4.35722	2.63941	72.8668	83.2132
25	Tiwari V, et al	2015	India	Asia	cross sectional	300	77.87	4.35504	2.39671	73.1725	82.5675
26	Nassali MN, et al	2018	Botswana	Africa	cross sectional	149	55.1	4.00915	4.0748	47.1134	63.0866
27	Saghari S, et al	2015	USA	North America	cross sectional	13624	46	3.82864	0.426996	45.1631	46.8369
						53233

## Sheet: resident
Authors Name	Publication Year	A	B	C	D
Wassie M, Fentie B.	2021	315	299	142	301	1057		urban
Ibrahim A, et al	2003	38	52	18	89	197
Zeleke S, et al	2021	85	38	39	148	310
Begoihn M, et al	2019	870	328	1393	559	3150
Ndlovu N	2003	15	39	5	41	100
						4814

## Sheet: Age of patient
Author/s name	Publication Year	A	B	C	D
Wassie M, Fentie B.	2021	248	325	209	275	1057		<50 OR >50		EARLY FIRST
Frida KM, et al	2017	42	27	28	55	152
Saghari S, et al	2015	4905	2985	2271	3463	13624
						14833

## Sheet: EDUCATION
Author/s name	Publication Year	A	B	C	D
Mlange R, et al	2016	40	47	33	82	202
Dunyo P	2018	20	59	28	35	142
Gyenwali D, et al	2013	4	69	17	20	110		ILLITRATE VS LITRATE
Behnamfar F, Azadehrah M	2015	0	15	6	34	55
Tanturovski D, et al	2013	9	34	21	43	107
Frida KM, et al	2012	16	30	54	52	152
Senapati R,	2017	24	155	28	39	246
						1014

## Sheet: SCREENING 
Author/s name	Publication Year	A	B	C	D
Dunyo P	2018	13	9	35	84	141
Ndlovu N	2003	6	3	14	77	100
Behnamfar F, Azadehrah M	2015	2	28	4	21	55
Friebel-Klingner TM, et al	2021	304	212	177	205	898
						1194

## Sheet: MARRITAL ST
Author/s name	Publication Year	A	B	C	D
Dunyo P	2018	49	68	100	83	300
Ndlovu N	2003	52	79	15	126	272
Frida KM, et al	2017	45	38	25	44	152
Ferrante JM, et al	2000	153	401	233	451	1238
Nassali MN, et al	2018	5	32	11	101	149
Saghari S, et al	2015	3835	2732	3341	3716	13624
						15735

## Sheet: Training
Author/s name	Publication Year	A	B	C	D
(Afework, 2015)	2015	92	14	78	34	218
(Akibu et al., 2018)	2018	67	48	32	76	223
(Feleke, 2016)	2016	37	295	8	785	1125
(Idowe, 2018)	2018	73	62	76	89	300
(Milkiyas, 2018)	2018	143	50	156	151	500
(Yimer et al., 2017)	2017	45	126	22	79	272
						2638

## Sheet: Marital status
Author/s name	Publication Year	A	B	C	D
(Abebaw et al., 2017)	2017	42	182	11	175	410
(Afework, 2015)	2015	85	11	89	40	225
(Bante et al., 2018)	2018	136	64	96	74	370
(Biset Ayalew and Adugna Horsa, 2017)	2017	42	26	40	32	140
(Feleke, 2016)	2016	18	585	27	495	1125
(Idowe, 2018)	2018	44	56	101	93	294
(Tigist B. 2016)	2016	46	95	42	211	394
(Yimer et al., 2017)	2017	27	81	40	124	272
						3230

## Sheet: Educational status
Author/s name	Publication Year	A	B	C	D
(Afework, 2015)	2015	52	21	125	29	227
(Biset Ayalew and Adugna Horsa, 2017)	2017	4	4	78	54	140
(Idowe, 2018)	2018	58	80	88	68	294
(Milkiyas, 2018)	2018	36	76	263	125	500
(Yimer et al., 2017)	2017	13	54	54	151	272
						1433

## Sheet: Exposure Hx
Author/s name	Publication Year	A	B	C	D
(Akibu et al., 2018)	2018	73	38	26	89	226
(Feleke, 2016)	2015	26	527	19	553	1125
(Idowe, 2018)	2018	92	75	55	72	294
(Milkiyas, 2018)	2018	183	88	116	113	500
(Yimer et al., 2017)	2017	52	63	15	142	272
						2417

[truncated: 4 more sheets: Age, Type of institution, Vaccine availabilty, Sheet1]
